# Supplementary material for: Characterization of Pre-Breeding Wheat (Triticum aestivum L.) Germplasm for Stripe Rust Resistance Using Field Phenotyping and Genotyping
Source: Plants (Basel). 2023 Sep 12;12(18):3239. doi: 10.3390/plants12183239 (PMC10538134; doi:10.3390/plants12183239)
Supplement: Supplementary file 1 [file plants-12-03239-s001.zip]

Archive with 1 entries (1 files):
- plants-2528372-supplementary.pdf
